# Supplementary material for: Nitrosonium Tetrafluoroborate-Promoted α,α-Diacetoxylation of Aryl Methyl Ketones
Source: J Org Chem. 2026 Jun 10;91(24):8347–55. doi: 10.1021/acs.joc.6c00768 (PMC13288677; doi:10.1021/acs.joc.6c00768)
Supplement: Supplementary file 1 [file jo6c00768_si_001.zip]

Archive with 1,602 entries (1,405 files):
- FID/
- FID/1-(5-(tert-butyl)-2-methoxy-3-nitrophenyl)ethan-1-one/
- FID/1-(5-(tert-butyl)-2-methoxy-3-nitrophenyl)ethan-1-one/13C/
- FID/1-(5-(tert-butyl)-2-methoxy-3-nitrophenyl)ethan-1-one/13C/acqu
- FID/1-(5-(tert-butyl)-2-methoxy-3-nitrophenyl)ethan-1-one/13C/acqus
- FID/1-(5-(tert-butyl)-2-methoxy-3-nitrophenyl)ethan-1-one/13C/audita.txt
- FID/1-(5-(tert-butyl)-2-methoxy-3-nitrophenyl)ethan-1-one/13C/cpdprg2
- FID/1-(5-(tert-butyl)-2-methoxy-3-nitrophenyl)ethan-1-one/13C/fid
- FID/1-(5-(tert-butyl)-2-methoxy-3-nitrophenyl)ethan-1-one/13C/format.temp
- FID/1-(5-(tert-butyl)-2-methoxy-3-nitrophenyl)ethan-1-one/13C/fq1list
- FID/1-(5-(tert-butyl)-2-methoxy-3-nitrophenyl)ethan-1-one/13C/pdata/
- FID/1-(5-(tert-butyl)-2-methoxy-3-nitrophenyl)ethan-1-one/13C/pdata/1/
- FID/1-(5-(tert-butyl)-2-methoxy-3-nitrophenyl)ethan-1-one/13C/pdata/1/1i
- FID/1-(5-(tert-butyl)-2-methoxy-3-nitrophenyl)ethan-1-one/13C/pdata/1/1r
- FID/1-(5-(tert-butyl)-2-methoxy-3-nitrophenyl)ethan-1-one/13C/pdata/1/auditp.txt
- FID/1-(5-(tert-butyl)-2-methoxy-3-nitrophenyl)ethan-1-one/13C/pdata/1/outd
- FID/1-(5-(tert-butyl)-2-methoxy-3-nitrophenyl)ethan-1-one/13C/pdata/1/peaks
- FID/1-(5-(tert-butyl)-2-methoxy-3-nitrophenyl)ethan-1-one/13C/pdata/1/proc
- FID/1-(5-(tert-butyl)-2-methoxy-3-nitrophenyl)ethan-1-one/13C/pdata/1/procs
- FID/1-(5-(tert-butyl)-2-methoxy-3-nitrophenyl)ethan-1-one/13C/pdata/1/thumb.png
- FID/1-(5-(tert-butyl)-2-methoxy-3-nitrophenyl)ethan-1-one/13C/pdata/1/title
- FID/1-(5-(tert-butyl)-2-methoxy-3-nitrophenyl)ethan-1-one/13C/precom.output
- FID/1-(5-(tert-butyl)-2-methoxy-3-nitrophenyl)ethan-1-one/13C/pulseprogram
- FID/1-(5-(tert-butyl)-2-methoxy-3-nitrophenyl)ethan-1-one/13C/scon2
- FID/1-(5-(tert-butyl)-2-methoxy-3-nitrophenyl)ethan-1-one/13C/shimvalues
- FID/1-(5-(tert-butyl)-2-methoxy-3-nitrophenyl)ethan-1-one/13C/specpar
- FID/1-(5-(tert-butyl)-2-methoxy-3-nitrophenyl)ethan-1-one/13C/uxnmr.info
- FID/1-(5-(tert-butyl)-2-methoxy-3-nitrophenyl)ethan-1-one/13C/uxnmr.par
- FID/1-(5-(tert-butyl)-2-methoxy-3-nitrophenyl)ethan-1-one/1H/
- FID/1-(5-(tert-butyl)-2-methoxy-3-nitrophenyl)ethan-1-one/1H/acqu
- FID/1-(5-(tert-butyl)-2-methoxy-3-nitrophenyl)ethan-1-one/1H/acqus
- FID/1-(5-(tert-butyl)-2-methoxy-3-nitrophenyl)ethan-1-one/1H/audita.txt
- FID/1-(5-(tert-butyl)-2-methoxy-3-nitrophenyl)ethan-1-one/1H/fid
- FID/1-(5-(tert-butyl)-2-methoxy-3-nitrophenyl)ethan-1-one/1H/format.temp
- FID/1-(5-(tert-butyl)-2-methoxy-3-nitrophenyl)ethan-1-one/1H/fq1list
- FID/1-(5-(tert-butyl)-2-methoxy-3-nitrophenyl)ethan-1-one/1H/pdata/
- FID/1-(5-(tert-butyl)-2-methoxy-3-nitrophenyl)ethan-1-one/1H/pdata/1/
- FID/1-(5-(tert-butyl)-2-methoxy-3-nitrophenyl)ethan-1-one/1H/pdata/1/1i
- FID/1-(5-(tert-butyl)-2-methoxy-3-nitrophenyl)ethan-1-one/1H/pdata/1/1r
- FID/1-(5-(tert-butyl)-2-methoxy-3-nitrophenyl)ethan-1-one/1H/pdata/1/auditp.txt
- FID/1-(5-(tert-butyl)-2-methoxy-3-nitrophenyl)ethan-1-one/1H/pdata/1/integrals.txt
- FID/1-(5-(tert-butyl)-2-methoxy-3-nitrophenyl)ethan-1-one/1H/pdata/1/intrng
- FID/1-(5-(tert-butyl)-2-methoxy-3-nitrophenyl)ethan-1-one/1H/pdata/1/outd
- FID/1-(5-(tert-butyl)-2-methoxy-3-nitrophenyl)ethan-1-one/1H/pdata/1/peaklist.xml
- FID/1-(5-(tert-butyl)-2-methoxy-3-nitrophenyl)ethan-1-one/1H/pdata/1/peakrng
- FID/1-(5-(tert-butyl)-2-methoxy-3-nitrophenyl)ethan-1-one/1H/pdata/1/peaks
- FID/1-(5-(tert-butyl)-2-methoxy-3-nitrophenyl)ethan-1-one/1H/pdata/1/proc
- FID/1-(5-(tert-butyl)-2-methoxy-3-nitrophenyl)ethan-1-one/1H/pdata/1/procs
- FID/1-(5-(tert-butyl)-2-methoxy-3-nitrophenyl)ethan-1-one/1H/pdata/1/thumb.png
- FID/1-(5-(tert-butyl)-2-methoxy-3-nitrophenyl)ethan-1-one/1H/pdata/1/title
- FID/1-(5-(tert-butyl)-2-methoxy-3-nitrophenyl)ethan-1-one/1H/precom.output
- FID/1-(5-(tert-butyl)-2-methoxy-3-nitrophenyl)ethan-1-one/1H/pulseprogram
- FID/1-(5-(tert-butyl)-2-methoxy-3-nitrophenyl)ethan-1-one/1H/scon2
- FID/1-(5-(tert-butyl)-2-methoxy-3-nitrophenyl)ethan-1-one/1H/shimvalues
- FID/1-(5-(tert-butyl)-2-methoxy-3-nitrophenyl)ethan-1-one/1H/specpar
- FID/1-(5-(tert-butyl)-2-methoxy-3-nitrophenyl)ethan-1-one/1H/uxnmr.info
- FID/1-(5-(tert-butyl)-2-methoxy-3-nitrophenyl)ethan-1-one/1H/uxnmr.par
- FID/2a/
- FID/2a/13C/
- FID/2a/13C/acqu
- FID/2a/13C/acqus
- FID/2a/13C/audita.txt
- FID/2a/13C/cpdprg2
- FID/2a/13C/fid
- FID/2a/13C/format.temp
- FID/2a/13C/fq1list
- FID/2a/13C/pdata/
- FID/2a/13C/pdata/1/
- FID/2a/13C/pdata/1/1i
- FID/2a/13C/pdata/1/1r
- FID/2a/13C/pdata/1/auditp.txt
- FID/2a/13C/pdata/1/outd
- FID/2a/13C/pdata/1/proc
- FID/2a/13C/pdata/1/procs
- FID/2a/13C/pdata/1/thumb.png
- FID/2a/13C/pdata/1/title
- FID/2a/13C/precom.output
- FID/2a/13C/pulseprogram
- FID/2a/13C/scon2
- FID/2a/13C/shimvalues
- FID/2a/13C/specpar
- FID/2a/13C/uxnmr.info
- FID/2a/13C/uxnmr.par
- FID/2a/1H/
- FID/2a/1H/acqu
- FID/2a/1H/acqus
- FID/2a/1H/audita.txt
- FID/2a/1H/fid
- FID/2a/1H/format.temp
- FID/2a/1H/fq1list
- FID/2a/1H/pdata/
- FID/2a/1H/pdata/1/
- FID/2a/1H/pdata/1/1i
- FID/2a/1H/pdata/1/1r
- FID/2a/1H/pdata/1/auditp.txt
- FID/2a/1H/pdata/1/outd
- FID/2a/1H/pdata/1/proc
- FID/2a/1H/pdata/1/procs
- FID/2a/1H/pdata/1/thumb.png
- FID/2a/1H/pdata/1/title
- FID/2a/1H/precom.output
- FID/2a/1H/pulseprogram
- FID/2a/1H/scon2
- FID/2a/1H/shimvalues
- FID/2a/1H/specpar
- FID/2a/1H/uxnmr.info
- FID/2a/1H/uxnmr.par
- FID/2b/
- FID/2b/13C/
- FID/2b/13C/acqu
- FID/2b/13C/acqus
- FID/2b/13C/audita.txt
- FID/2b/13C/cpdprg2
- FID/2b/13C/fid
- FID/2b/13C/format.temp
- FID/2b/13C/fq1list
- FID/2b/13C/pdata/
- FID/2b/13C/pdata/1/
- FID/2b/13C/pdata/1/1i
- FID/2b/13C/pdata/1/1r
- FID/2b/13C/pdata/1/auditp.txt
- FID/2b/13C/pdata/1/outd
- FID/2b/13C/pdata/1/peaklist.xml
- FID/2b/13C/pdata/1/peaks
- FID/2b/13C/pdata/1/proc
- FID/2b/13C/pdata/1/procs
- FID/2b/13C/pdata/1/thumb.png
- FID/2b/13C/pdata/1/title
- FID/2b/13C/precom.output
- FID/2b/13C/pulseprogram
- FID/2b/13C/scon2
- FID/2b/13C/shimvalues
- FID/2b/13C/specpar
- FID/2b/13C/uxnmr.info
- FID/2b/13C/uxnmr.par
- FID/2b/1H/
- FID/2b/1H/acqu
- FID/2b/1H/acqus
- FID/2b/1H/audita.txt
- FID/2b/1H/fid
- FID/2b/1H/format.temp
- FID/2b/1H/fq1list
- FID/2b/1H/pdata/
- FID/2b/1H/pdata/1/
- FID/2b/1H/pdata/1/1i
- FID/2b/1H/pdata/1/1r
- FID/2b/1H/pdata/1/auditp.txt
- FID/2b/1H/pdata/1/outd
- FID/2b/1H/pdata/1/proc
- FID/2b/1H/pdata/1/procs
- FID/2b/1H/pdata/1/thumb.png
- FID/2b/1H/pdata/1/title
- FID/2b/1H/precom.output
- FID/2b/1H/pulseprogram
- FID/2b/1H/scon2
- FID/2b/1H/shimvalues
- FID/2b/1H/specpar
- FID/2b/1H/uxnmr.info
- FID/2b/1H/uxnmr.par
- FID/2c/
- FID/2c/13C/
- FID/2c/13C/acqu
- FID/2c/13C/acqus
- FID/2c/13C/audita.txt
- FID/2c/13C/cpdprg2
- FID/2c/13C/fid
- FID/2c/13C/format.temp
- FID/2c/13C/pdata/
- FID/2c/13C/pdata/1/
- FID/2c/13C/pdata/1/1i
- FID/2c/13C/pdata/1/1r
- FID/2c/13C/pdata/1/auditp.txt
- FID/2c/13C/pdata/1/outd
- FID/2c/13C/pdata/1/peaklist.xml
- FID/2c/13C/pdata/1/peakrng
- FID/2c/13C/pdata/1/peaks
- FID/2c/13C/pdata/1/proc
- FID/2c/13C/pdata/1/procs
- FID/2c/13C/pdata/1/title
- FID/2c/13C/pulseprogram
- FID/2c/13C/scon2
- FID/2c/13C/uxnmr.par
- FID/2c/1H/
- FID/2c/1H/acqu
- FID/2c/1H/acqus
- FID/2c/1H/audita.txt
- FID/2c/1H/fid
- FID/2c/1H/format.temp
- FID/2c/1H/pdata/
- FID/2c/1H/pdata/1/
- FID/2c/1H/pdata/1/1i
- FID/2c/1H/pdata/1/1r
- FID/2c/1H/pdata/1/auditp.txt
- FID/2c/1H/pdata/1/outd
- FID/2c/1H/pdata/1/proc
- FID/2c/1H/pdata/1/procs
- FID/2c/1H/pdata/1/title
- FID/2c/1H/pulseprogram
- FID/2c/1H/scon2
- FID/2c/1H/uxnmr.par
- FID/2d/
- FID/2d/13C/
- FID/2d/13C/acqu
- FID/2d/13C/acqus
- FID/2d/13C/audita.txt
- FID/2d/13C/cpdprg2
- FID/2d/13C/fid
- FID/2d/13C/format.temp
- FID/2d/13C/fq1list
- FID/2d/13C/pdata/
- FID/2d/13C/pdata/1/
- FID/2d/13C/pdata/1/1i
- FID/2d/13C/pdata/1/1r
- FID/2d/13C/pdata/1/auditp.txt
- FID/2d/13C/pdata/1/outd
- FID/2d/13C/pdata/1/parm.txt
- FID/2d/13C/pdata/1/peaklist.xml
- FID/2d/13C/pdata/1/peakrng
- FID/2d/13C/pdata/1/peaks
- FID/2d/13C/pdata/1/proc
- FID/2d/13C/pdata/1/procs
- FID/2d/13C/pdata/1/thumb.png
- FID/2d/13C/pdata/1/title
- FID/2d/13C/precom.output
- FID/2d/13C/pulseprogram
- FID/2d/13C/scon2
- FID/2d/13C/shimvalues
- FID/2d/13C/specpar
- FID/2d/13C/uxnmr.info
- FID/2d/13C/uxnmr.par
- FID/2d/1H/
- FID/2d/1H/acqu
- FID/2d/1H/acqus
- FID/2d/1H/audita.txt
- FID/2d/1H/fid
- FID/2d/1H/format.temp
- FID/2d/1H/fq1list
- FID/2d/1H/pdata/
- FID/2d/1H/pdata/1/
- FID/2d/1H/pdata/1/1i
- FID/2d/1H/pdata/1/1r
- FID/2d/1H/pdata/1/auditp.txt
- FID/2d/1H/pdata/1/integrals.txt
- FID/2d/1H/pdata/1/intrng
- FID/2d/1H/pdata/1/outd
- FID/2d/1H/pdata/1/parm.txt
- FID/2d/1H/pdata/1/peaklist.xml
- FID/2d/1H/pdata/1/peakrng
- FID/2d/1H/pdata/1/peaks
- FID/2d/1H/pdata/1/proc
- FID/2d/1H/pdata/1/procs
- FID/2d/1H/pdata/1/thumb.png
- FID/2d/1H/pdata/1/title
- FID/2d/1H/precom.output
- FID/2d/1H/pulseprogram
- FID/2d/1H/scon2
- FID/2d/1H/shimvalues
- FID/2d/1H/specpar
- FID/2d/1H/uxnmr.info
- FID/2d/1H/uxnmr.par
- FID/2e/
- FID/2e/13C/
- FID/2e/13C/acqu
- FID/2e/13C/acqus
- FID/2e/13C/audita.txt
- FID/2e/13C/cpdprg2
- FID/2e/13C/fid
- FID/2e/13C/format.temp
- FID/2e/13C/pdata/
- FID/2e/13C/pdata/1/
- FID/2e/13C/pdata/1/1i
- FID/2e/13C/pdata/1/1r
- FID/2e/13C/pdata/1/auditp.txt
- FID/2e/13C/pdata/1/outd
- FID/2e/13C/pdata/1/parm.txt
- FID/2e/13C/pdata/1/peaklist.xml
- FID/2e/13C/pdata/1/peakrng
- FID/2e/13C/pdata/1/peaks
- FID/2e/13C/pdata/1/proc
- FID/2e/13C/pdata/1/procs
- FID/2e/13C/pdata/1/title
- FID/2e/13C/pulseprogram
- FID/2e/13C/scon2
- FID/2e/13C/uxnmr.par
- FID/2e/1H/
- FID/2e/1H/acqu
- FID/2e/1H/acqus
- FID/2e/1H/audita.txt
- FID/2e/1H/fid
- FID/2e/1H/format.temp
- FID/2e/1H/fq1list
- FID/2e/1H/pdata/
- FID/2e/1H/pdata/1/
- FID/2e/1H/pdata/1/1i
- FID/2e/1H/pdata/1/1r
- FID/2e/1H/pdata/1/assocs
- FID/2e/1H/pdata/1/auditp.txt
- FID/2e/1H/pdata/1/integrals.txt
- FID/2e/1H/pdata/1/intrng
- FID/2e/1H/pdata/1/outd
[truncated: 1,302 more entries]
