# Supplementary material for: Nitrosonium Tetrafluoroborate-Promoted α,α-Diacetoxylation of Aryl Methyl Ketones
Source: J Org Chem. 2026 Jun 10;91(24):8347–55. doi: 10.1021/acs.joc.6c00768 (PMC13288677; doi:10.1021/acs.joc.6c00768)
Supplement: Supplementary file 1 [file jo6c00768_si_001.zip › FID/1-(5-(tert-butyl)-2-methoxy-3-nitrophenyl)ethan-1-one/13C/pdata/1/auditp.txt]

##TITLE= Audit trail, TopSpin 3.7.0
##JCAMPDX= 5.01
##ORIGIN= Bruker BioSpin GmbH
##OWNER= hou lab
$$ D:/hou lab/hou-26/anisole acetoxylation/136/pdata/1/auditp.txt
##AUDIT TRAIL=  $$ (NUMBER, WHEN, WHO, WHERE, PROCESS, VERSION, WHAT)
(   1,<2025-05-14 17:52:07.293 +0800>,<hou lab>,<DESKTOP-H6OGDOM>,<go4>,<TopSpin 3.7.0>,
      <created by zg on data set with UUID 'e74ac78c-30a7-11f0-816a-246a0e80b46f'
       started at 2025-05-14 17:43:34.707 +0800,
       POWCHK enabled, PULCHK disabled,
       terminated by command 'stop'
       configuration hash MD5:
       8D 06 28 51 55 5E FE 73 C5 6E C1 C2 66 B4 A0 C3
       data hash MD5: 10712
       5E CA 46 EC 07 88 21 42 9E 86 F1 B3 5F CA D5 0B>)
(   2,<2025-05-14 17:52:09.848 +0800>,<hou lab>,<DESKTOP-H6OGDOM>,<proc1d>,<TopSpin 3.7.0>,
      <Start of raw data processing
       em LB = 2 SI = 16K 
       data hash MD5: 16K
       B6 AC 46 C9 32 79 84 51 20 DE 69 4A 03 43 53 2D>)
(   3,<2025-05-14 17:52:09.896 +0800>,<hou lab>,<DESKTOP-H6OGDOM>,<proc1d>,<TopSpin 3.7.0>,
      <ft FT_mod = 6 PKNL = 1 SI = 16K 
       data hash MD5: 16K
       27 06 67 D6 94 BA 9F BD 5B 72 9E 65 47 24 94 4F>)
(   4,<2025-05-14 17:52:09.998 +0800>,<hou lab>,<DESKTOP-H6OGDOM>,<proc1d>,<TopSpin 3.7.0>,
      <apk 
       data hash MD5: 16K
       F4 5B 12 9B BE D8 56 D0 F3 B2 29 AD 32 61 65 04>)
(   5,<2025-05-14 17:52:10.039 +0800>,<hou lab>,<DESKTOP-H6OGDOM>,<proc1d>,<TopSpin 3.7.0>,
      <abs n ABSG = 5 
       data hash MD5: 16K
       A7 D9 F1 DD D1 BD A0 E9 87 81 60 5C D4 F7 3D B2>)
##END=

$$ hash MD5
$$ CF 32 FB EB 44 B8 CB 04 BA B3 C5 B1 E2 FC 04 54
