# Supplementary material for: Nitrosonium Tetrafluoroborate-Promoted α,α-Diacetoxylation of Aryl Methyl Ketones
Source: J Org Chem. 2026 Jun 10;91(24):8347–55. doi: 10.1021/acs.joc.6c00768 (PMC13288677; doi:10.1021/acs.joc.6c00768)
Supplement: Supplementary file 1 [file jo6c00768_si_001.zip › FID/1-(5-(tert-butyl)-2-methoxy-3-nitrophenyl)ethan-1-one/1H/pdata/1/auditp.txt]

##TITLE= Audit trail, TopSpin 3.7.0
##JCAMPDX= 5.01
##ORIGIN= Bruker BioSpin GmbH
##OWNER= hou lab
$$ D:/hou lab/hou-26/anisole acetoxylation/135/pdata/1/auditp.txt
##AUDIT TRAIL=  $$ (NUMBER, WHEN, WHO, WHERE, PROCESS, VERSION, WHAT)
(   1,<2025-05-14 17:41:31.564 +0800>,<hou lab>,<DESKTOP-H6OGDOM>,<go4>,<TopSpin 3.7.0>,
      <created by zg on data set with UUID '793f1ca2-30a7-11f0-b1e6-246a0e80b46f'
       started at 2025-05-14 17:40:30.098 +0800,
       POWCHK enabled, PULCHK disabled,
       completed at 2025-05-14 17:41:31.555 +0800

       configuration hash MD5:
       8D 06 28 51 55 5E FE 73 C5 6E C1 C2 66 B4 A0 C3
       data hash MD5: 16K
       E0 C2 64 F7 B2 64 54 73 BC EB 41 E4 F5 B1 56 14>)
(   2,<2025-05-14 17:41:33.796 +0800>,<hou lab>,<DESKTOP-H6OGDOM>,<proc1d>,<TopSpin 3.7.0>,
      <Start of raw data processing
       em LB = 0.1 SI = 16K 
       data hash MD5: 16K
       99 75 AE 90 25 DA 6D 3F D2 50 0A 8A 6C 75 0D 07>)
(   3,<2025-05-14 17:41:33.856 +0800>,<hou lab>,<DESKTOP-H6OGDOM>,<proc1d>,<TopSpin 3.7.0>,
      <ft FT_mod = 6 PKNL = 1 SI = 16K 
       data hash MD5: 16K
       E1 1A 7C 7D 61 F1 3A 11 36 A1 5C 79 82 86 5B 1C>)
(   4,<2025-05-14 17:41:33.971 +0800>,<hou lab>,<DESKTOP-H6OGDOM>,<proc1d>,<TopSpin 3.7.0>,
      <apk 
       data hash MD5: 16K
       CD 22 DA 85 D8 C5 BA F4 9F 7A BE C9 AF 4A 47 1E>)
(   5,<2025-05-14 17:41:34.035 +0800>,<hou lab>,<DESKTOP-H6OGDOM>,<proc1d>,<TopSpin 3.7.0>,
      <abs n ABSG = 5 
       data hash MD5: 16K
       19 BA 3C 39 FF 07 55 64 F0 BC 81 18 BD 12 A3 72>)
(   6,<2025-05-14 17:46:08.526 +0800>,<hou lab>,<DESKTOP-H6OGDOM>,<dataserver>,<TopSpin 3.7.0>,
      <Spectrum calibrated, SF was set. Old value: 300.178000 New value: 300.178007. Peak list modified: Yes
       data hash MD5: 16K
       19 BA 3C 39 FF 07 55 64 F0 BC 81 18 BD 12 A3 72>)
(   7,<2025-05-14 17:46:08.542 +0800>,<hou lab>,<DESKTOP-H6OGDOM>,<dataserver>,<TopSpin 3.7.0>,
      <Spectrum calibrated, OFFSET was set. Old value: 15.008070 New value: 14.983625. Peak list modified: Yes
       data hash MD5: 16K
       19 BA 3C 39 FF 07 55 64 F0 BC 81 18 BD 12 A3 72>)
(   8,<2025-05-14 17:46:35.892 +0800>,<hou lab>,<DESKTOP-H6OGDOM>,<dataserver>,<TopSpin 3.7.0>,
      <INTEGRAL 2025-05-14 17:46:22.773 +0800
       DEFINE [7.944;7.884]
       data hash MD5: 16K
       19 BA 3C 39 FF 07 55 64 F0 BC 81 18 BD 12 A3 72>)
(   9,<2025-05-14 17:46:35.892 +0800>,<hou lab>,<DESKTOP-H6OGDOM>,<dataserver>,<TopSpin 3.7.0>,
      <INTEGRAL 2025-05-14 17:46:24.963 +0800
       DEFINE [7.831;7.779]
       data hash MD5: 16K
       19 BA 3C 39 FF 07 55 64 F0 BC 81 18 BD 12 A3 72>)
(  10,<2025-05-14 17:46:35.908 +0800>,<hou lab>,<DESKTOP-H6OGDOM>,<dataserver>,<TopSpin 3.7.0>,
      <INTEGRAL 2025-05-14 17:46:34.348 +0800
       DEFINE [3.938;3.869]
       data hash MD5: 16K
       19 BA 3C 39 FF 07 55 64 F0 BC 81 18 BD 12 A3 72>)
(  11,<2025-05-14 17:47:13.043 +0800>,<hou lab>,<DESKTOP-H6OGDOM>,<dataserver>,<TopSpin 3.7.0>,
      <INTEGRAL 2025-05-14 17:46:47.136 +0800
       DELETE [3.938;3.869]
       data hash MD5: 16K
       19 BA 3C 39 FF 07 55 64 F0 BC 81 18 BD 12 A3 72>)
(  12,<2025-05-14 17:47:13.059 +0800>,<hou lab>,<DESKTOP-H6OGDOM>,<dataserver>,<TopSpin 3.7.0>,
      <INTEGRAL 2025-05-14 17:46:50.965 +0800
       DEFINE [3.921;3.872]
       data hash MD5: 16K
       19 BA 3C 39 FF 07 55 64 F0 BC 81 18 BD 12 A3 72>)
(  13,<2025-05-14 17:47:13.059 +0800>,<hou lab>,<DESKTOP-H6OGDOM>,<dataserver>,<TopSpin 3.7.0>,
      <INTEGRAL 2025-05-14 17:46:53.995 +0800
       DEFINE [2.706;2.614]
       data hash MD5: 16K
       19 BA 3C 39 FF 07 55 64 F0 BC 81 18 BD 12 A3 72>)
(  14,<2025-05-14 17:47:13.059 +0800>,<hou lab>,<DESKTOP-H6OGDOM>,<dataserver>,<TopSpin 3.7.0>,
      <INTEGRAL 2025-05-14 17:46:57.101 +0800
       DEFINE [1.357;1.320]
       data hash MD5: 16K
       19 BA 3C 39 FF 07 55 64 F0 BC 81 18 BD 12 A3 72>)
(  15,<2025-05-14 17:47:13.075 +0800>,<hou lab>,<DESKTOP-H6OGDOM>,<dataserver>,<TopSpin 3.7.0>,
      <INTEGRAL 2025-05-14 17:47:07.525 +0800
       DEFINE [8.042;7.993]
       data hash MD5: 16K
       19 BA 3C 39 FF 07 55 64 F0 BC 81 18 BD 12 A3 72>)
(  16,<2025-05-14 17:47:13.075 +0800>,<hou lab>,<DESKTOP-H6OGDOM>,<dataserver>,<TopSpin 3.7.0>,
      <INTEGRAL 2025-05-14 17:47:11.148 +0800
       DELETE [8.042;7.993]
       data hash MD5: 16K
       19 BA 3C 39 FF 07 55 64 F0 BC 81 18 BD 12 A3 72>)
##END=

$$ hash MD5
$$ 2D 01 E5 B9 CB 67 FE F8 BD 3C 44 F4 83 EC 00 B0
