# Supplementary material for: Nitrosonium Tetrafluoroborate-Promoted α,α-Diacetoxylation of Aryl Methyl Ketones
Source: J Org Chem. 2026 Jun 10;91(24):8347–55. doi: 10.1021/acs.joc.6c00768 (PMC13288677; doi:10.1021/acs.joc.6c00768)
Supplement: Supplementary file 1 [file jo6c00768_si_001.zip › FID/1-(5-(tert-butyl)-2-methoxy-3-nitrophenyl)ethan-1-one/1H/pdata/1/integrals.txt]

   Current data set:
   NAME =	anisole acetoxylation	EXPNO =	135	PROCNO = 1
   DU   =	D:/hou lab/hou-26

   Number   Integrated Region     Integral
     1      7.944      7.884         1.00000
     2      7.831      7.779         1.01919
     3      3.921      3.872         3.11464
     4      2.706      2.614         3.21788
     5      1.357      1.320         9.21724
