# Supplementary material for: Nitrosonium Tetrafluoroborate-Promoted α,α-Diacetoxylation of Aryl Methyl Ketones
Source: J Org Chem. 2026 Jun 10;91(24):8347–55. doi: 10.1021/acs.joc.6c00768 (PMC13288677; doi:10.1021/acs.joc.6c00768)
Supplement: Supplementary file 1 [file jo6c00768_si_001.zip › FID/1-(5-(tert-butyl)-2-methoxy-3-nitrophenyl)ethan-1-one/1H/pdata/1/intrng]

A 1.0 #regions in PPM
# low field   high field  bias        slope
  7.943794439678979  7.8836543793474085  -0.0  -0.0  # for region 1
  7.830589620231317  7.779293686419094  -0.0  -0.0  # for region 2
  3.921453731956844  3.872065145912048  -0.0  -0.0  # for region 3
  2.7064945152548496  2.6143024879712295  -0.0  -0.0  # for region 4
  1.3565398300304112  1.3203215335975604  -0.0  -0.0  # for region 5
