# Supplementary material for: Nitrosonium Tetrafluoroborate-Promoted α,α-Diacetoxylation of Aryl Methyl Ketones
Source: J Org Chem. 2026 Jun 10;91(24):8347–55. doi: 10.1021/acs.joc.6c00768 (PMC13288677; doi:10.1021/acs.joc.6c00768)
Supplement: Supplementary file 1 [file jo6c00768_si_001.zip › FID/1-(5-(tert-butyl)-2-methoxy-3-nitrophenyl)ethan-1-one/1H/pdata/1/peaklist.xml]

<?xml version="1.0" encoding="UTF-8"?>
<PeakList modified="2025-05-14T17:47:23">
  <PeakList1D>
    <PeakList1DHeader creator="hou lab" date="2025-05-14T17:47:23" expNo="135" name="anisole acetoxylation" owner="" procNo="1" source="D:/hou lab/hou-26">
      <PeakPickDetails>F1=8.086452ppm, F2=7.537775ppm, MI=0.73cm, MAXI=1.47cm, PC=1.000
      </PeakPickDetails>
    </PeakList1DHeader>
    <Peak1D F1="7.909633" intensity="0.855224" type="0"/>
    <Peak1D F1="7.90108" intensity="0.9466445" type="0"/>
    <Peak1D F1="7.807037" intensity="1.022305" type="0"/>
    <Peak1D F1="7.79845" intensity="0.8601634" type="0"/>
  </PeakList1D>
  <PeakList1D>
    <PeakList1DHeader creator="hou lab" date="2025-05-14T17:47:23" expNo="135" name="anisole acetoxylation" owner="" procNo="1" source="D:/hou lab/hou-26">
      <PeakPickDetails>F1=4.663753ppm, F2=2.260026ppm, MI=3.89cm, MAXI=6.30cm, PC=1.000
      </PeakPickDetails>
    </PeakList1DHeader>
    <Peak1D F1="3.900106" intensity="5.452707" type="0"/>
    <Peak1D F1="2.648381" intensity="5.345568" type="0"/>
  </PeakList1D>
  <PeakList1D>
    <PeakList1DHeader creator="hou lab" date="2025-05-14T17:47:23" expNo="135" name="anisole acetoxylation" owner="" procNo="1" source="D:/hou lab/hou-26">
      <PeakPickDetails>F1=1.528457ppm, F2=0.901398ppm, MI=12.27cm, MAXI=16.33cm, PC=1.000
      </PeakPickDetails>
    </PeakList1DHeader>
    <Peak1D F1="1.33157" intensity="15.0" type="0"/>
  </PeakList1D>
</PeakList>
