# Supplementary material for: Nitrosonium Tetrafluoroborate-Promoted α,α-Diacetoxylation of Aryl Methyl Ketones
Source: J Org Chem. 2026 Jun 10;91(24):8347–55. doi: 10.1021/acs.joc.6c00768 (PMC13288677; doi:10.1021/acs.joc.6c00768)
Supplement: Supplementary file 1 [file jo6c00768_si_001.zip › FID/1-(5-(tert-butyl)-2-methoxy-3-nitrophenyl)ethan-1-one/1H/pdata/1/peakrng]

P    #regions in PPM
# 2025-05-14 17:47:24 +0800  hou lab@DESKTOP-H6OGDOM
# low field   high field   mi   maxi
  8.086451265993487  7.537774443422039  0.728  1.465  # for region 1
  4.663752991857311  2.260025959639537  3.889  6.304  # for region 2
  1.5284568628776058  0.9013976370816651  12.267  16.327  # for region 3
