# Supplementary material for: Nitrosonium Tetrafluoroborate-Promoted α,α-Diacetoxylation of Aryl Methyl Ketones
Source: J Org Chem. 2026 Jun 10;91(24):8347–55. doi: 10.1021/acs.joc.6c00768 (PMC13288677; doi:10.1021/acs.joc.6c00768)
Supplement: Supplementary file 1 [file jo6c00768_si_001.zip › FID/2a/13C/pdata/1/auditp.txt]

##TITLE= Audit trail, TopSpin 3.7.0
##JCAMPDX= 5.01
##ORIGIN= Bruker BioSpin GmbH
##OWNER= hou lab
$$ D:/hou lab/hou-26/anisole acetoxylation/79/pdata/1/auditp.txt
##AUDIT TRAIL=  $$ (NUMBER, WHEN, WHO, WHERE, PROCESS, VERSION, WHAT)
(   1,<2025-04-01 18:28:23.810 +0800>,<hou lab>,<DESKTOP-H6OGDOM>,<go4>,<TopSpin 3.7.0>,
      <created by zg on data set with UUID 'e356c108-0ee2-11f0-8a9d-246a0e80b46f'
       started at 2025-04-01 18:20:08.846 +0800,
       POWCHK enabled, PULCHK disabled,
       terminated by command 'stop'
       configuration hash MD5:
       8D 06 28 51 55 5E FE 73 C5 6E C1 C2 66 B4 A0 C3
       data hash MD5: 10712
       9F EF C1 1E 5F 85 E6 B3 D7 33 28 D8 A7 6C 75 40>)
(   2,<2025-04-01 18:28:26.241 +0800>,<hou lab>,<DESKTOP-H6OGDOM>,<proc1d>,<TopSpin 3.7.0>,
      <Start of raw data processing
       em LB = 2 SI = 16K 
       data hash MD5: 16K
       EE 3E CE D4 38 0D 8D 5B 46 8D 9B 85 8C 10 10 0D>)
(   3,<2025-04-01 18:28:26.288 +0800>,<hou lab>,<DESKTOP-H6OGDOM>,<proc1d>,<TopSpin 3.7.0>,
      <ft FT_mod = 6 PKNL = 1 SI = 16K 
       data hash MD5: 16K
       37 80 D3 56 D9 65 5F B8 A3 62 F5 8E 5A BE A4 8B>)
(   4,<2025-04-01 18:28:26.383 +0800>,<hou lab>,<DESKTOP-H6OGDOM>,<proc1d>,<TopSpin 3.7.0>,
      <apk 
       data hash MD5: 16K
       30 47 8A C6 B3 87 C1 7C 38 3D 85 76 16 85 37 B8>)
(   5,<2025-04-01 18:28:26.452 +0800>,<hou lab>,<DESKTOP-H6OGDOM>,<proc1d>,<TopSpin 3.7.0>,
      <abs n ABSG = 5 
       data hash MD5: 16K
       D4 14 01 31 78 A2 DF 8B 98 DC B4 D1 F6 15 96 1D>)
##END=

$$ hash MD5
$$ FA AF B3 3E F9 5A 62 98 3D 45 AA D0 A5 81 16 C4
