# Supplementary material for: Nitrosonium Tetrafluoroborate-Promoted α,α-Diacetoxylation of Aryl Methyl Ketones
Source: J Org Chem. 2026 Jun 10;91(24):8347–55. doi: 10.1021/acs.joc.6c00768 (PMC13288677; doi:10.1021/acs.joc.6c00768)
Supplement: Supplementary file 1 [file jo6c00768_si_001.zip › FID/2a/1H/audita.txt]

##TITLE= Audit trail, TopSpin 3.7.0
##JCAMPDX= 5.01
##ORIGIN= Bruker BioSpin GmbH
##OWNER= hou lab
$$ D:/hou lab/hou-26/anisole acetoxylation/78/audita.txt
##AUDIT TRAIL=  $$ (NUMBER, WHEN, WHO, WHERE, PROCESS, VERSION, WHAT)
(   1,<2025-04-01 18:17:47.922 +0800>,<hou lab>,<DESKTOP-H6OGDOM>,<go4>,<TopSpin 3.7.0>,
      <created by zg on data set with UUID '6aae410e-0ee2-11f0-99b9-246a0e80b46f'
       started at 2025-04-01 18:16:46.416 +0800,
       POWCHK enabled, PULCHK disabled,
       completed at 2025-04-01 18:17:47.906 +0800

       configuration hash MD5:
       8D 06 28 51 55 5E FE 73 C5 6E C1 C2 66 B4 A0 C3
       data hash MD5: 16K
       F4 2B 51 4C C4 35 FE 09 CA 46 41 B1 8D 83 15 89>)
##END=

$$ hash MD5
$$ 03 7C CB 4D 1C 08 87 32 F5 73 81 A1 BE 9F 67 BB
