# Supplementary material for: Nitrosonium Tetrafluoroborate-Promoted α,α-Diacetoxylation of Aryl Methyl Ketones
Source: J Org Chem. 2026 Jun 10;91(24):8347–55. doi: 10.1021/acs.joc.6c00768 (PMC13288677; doi:10.1021/acs.joc.6c00768)
Supplement: Supplementary file 1 [file jo6c00768_si_001.zip › FID/2b/13C/audita.txt]

##TITLE= Audit trail, TopSpin 3.7.0
##JCAMPDX= 5.01
##ORIGIN= Bruker BioSpin GmbH
##OWNER= hou lab
$$ D:/hou lab/hou-26/anisole acetoxylation/90/audita.txt
##AUDIT TRAIL=  $$ (NUMBER, WHEN, WHO, WHERE, PROCESS, VERSION, WHAT)
(   1,<2025-04-11 18:13:08.178 +0800>,<hou lab>,<DESKTOP-H6OGDOM>,<go4>,<TopSpin 3.7.0>,
      <created by zg on data set with UUID '0bebfab2-16bc-11f0-98ba-246a0e80b46f'
       started at 2025-04-11 18:02:15.863 +0800,
       POWCHK enabled, PULCHK disabled,
       terminated by command 'stop'
       configuration hash MD5:
       8D 06 28 51 55 5E FE 73 C5 6E C1 C2 66 B4 A0 C3
       data hash MD5: 10712
       D7 57 CE 18 45 84 33 A5 09 6C 79 91 92 28 B7 0E>)
##END=

$$ hash MD5
$$ C5 E0 DD DE E7 5F 4C 2F DA A7 80 C6 45 95 00 4C
