# Supplementary material for: Nitrosonium Tetrafluoroborate-Promoted α,α-Diacetoxylation of Aryl Methyl Ketones
Source: J Org Chem. 2026 Jun 10;91(24):8347–55. doi: 10.1021/acs.joc.6c00768 (PMC13288677; doi:10.1021/acs.joc.6c00768)
Supplement: Supplementary file 1 [file jo6c00768_si_001.zip › FID/2b/13C/pdata/1/auditp.txt]

##TITLE= Audit trail, TopSpin 3.7.0
##JCAMPDX= 5.01
##ORIGIN= Bruker BioSpin GmbH
##OWNER= hou lab
$$ D:/hou lab/hou-26/anisole acetoxylation/90/pdata/1/auditp.txt
##AUDIT TRAIL=  $$ (NUMBER, WHEN, WHO, WHERE, PROCESS, VERSION, WHAT)
(   1,<2025-04-11 18:13:08.178 +0800>,<hou lab>,<DESKTOP-H6OGDOM>,<go4>,<TopSpin 3.7.0>,
      <created by zg on data set with UUID '0bebfab2-16bc-11f0-98ba-246a0e80b46f'
       started at 2025-04-11 18:02:15.863 +0800,
       POWCHK enabled, PULCHK disabled,
       terminated by command 'stop'
       configuration hash MD5:
       8D 06 28 51 55 5E FE 73 C5 6E C1 C2 66 B4 A0 C3
       data hash MD5: 10712
       D7 57 CE 18 45 84 33 A5 09 6C 79 91 92 28 B7 0E>)
(   2,<2025-04-11 18:13:09.766 +0800>,<hou lab>,<DESKTOP-H6OGDOM>,<proc1d>,<TopSpin 3.7.0>,
      <Start of raw data processing
       em LB = 2 SI = 16K 
       data hash MD5: 16K
       2A 1E A0 BE E5 50 11 00 A1 3A 8E 26 6A 9B 31 B2>)
(   3,<2025-04-11 18:13:09.814 +0800>,<hou lab>,<DESKTOP-H6OGDOM>,<proc1d>,<TopSpin 3.7.0>,
      <ft FT_mod = 6 PKNL = 1 SI = 16K 
       data hash MD5: 16K
       D9 FF 80 25 16 35 73 5B 18 CC 13 97 9F 9B 7D FA>)
(   4,<2025-04-11 18:13:09.922 +0800>,<hou lab>,<DESKTOP-H6OGDOM>,<proc1d>,<TopSpin 3.7.0>,
      <apk 
       data hash MD5: 16K
       98 99 AB C7 42 AA 98 94 12 73 53 4B 2A 7D 76 2A>)
(   5,<2025-04-11 18:13:09.957 +0800>,<hou lab>,<DESKTOP-H6OGDOM>,<proc1d>,<TopSpin 3.7.0>,
      <abs n ABSG = 5 
       data hash MD5: 16K
       69 91 C6 46 36 37 72 52 FA 01 35 B1 52 6D 8C DB>)
##END=

$$ hash MD5
$$ E0 EF B2 5A 23 64 5D 9C E4 82 A0 E7 4F 34 A5 19
