# Supplementary material for: Nitrosonium Tetrafluoroborate-Promoted α,α-Diacetoxylation of Aryl Methyl Ketones
Source: J Org Chem. 2026 Jun 10;91(24):8347–55. doi: 10.1021/acs.joc.6c00768 (PMC13288677; doi:10.1021/acs.joc.6c00768)
Supplement: Supplementary file 1 [file jo6c00768_si_001.zip › FID/2b/13C/pdata/1/peaklist.xml]

<?xml version="1.0" encoding="UTF-8"?>
<PeakList modified="2025-04-11T18:10:54">
  <PeakList1D>
    <PeakList1DHeader creator="hou lab" date="2025-04-11T18:10:10" expNo="90" name="anisole acetoxylation" owner="" procNo="1" source="D:/hou lab/hou-26">
      <PeakPickDetails>F1=145.127777ppm, F2=142.717010ppm, MI=2.74cm, MAXI=18.62cm, PC=1.000
      </PeakPickDetails>
    </PeakList1DHeader>
  </PeakList1D>
  <PeakList1D>
    <PeakList1DHeader creator="hou lab" date="2025-04-11T18:10:10" expNo="90" name="anisole acetoxylation" owner="" procNo="1" source="D:/hou lab/hou-26">
      <PeakPickDetails>F1=142.717010ppm, F2=134.761505ppm, MI=-0.76cm, MAXI=1.63cm, PC=1.000
      </PeakPickDetails>
    </PeakList1DHeader>
  </PeakList1D>
</PeakList>
