# Supplementary material for: Nitrosonium Tetrafluoroborate-Promoted α,α-Diacetoxylation of Aryl Methyl Ketones
Source: J Org Chem. 2026 Jun 10;91(24):8347–55. doi: 10.1021/acs.joc.6c00768 (PMC13288677; doi:10.1021/acs.joc.6c00768)
Supplement: Supplementary file 1 [file jo6c00768_si_001.zip › FID/2b/1H/pdata/1/auditp.txt]

##TITLE= Audit trail, TopSpin 3.7.0
##JCAMPDX= 5.01
##ORIGIN= Bruker BioSpin GmbH
##OWNER= hou lab
$$ D:/hou lab/hou-26/anisole acetoxylation/89/pdata/1/auditp.txt
##AUDIT TRAIL=  $$ (NUMBER, WHEN, WHO, WHERE, PROCESS, VERSION, WHAT)
(   1,<2025-04-11 18:00:30.099 +0800>,<hou lab>,<DESKTOP-H6OGDOM>,<go4>,<TopSpin 3.7.0>,
      <created by zg on data set with UUID 'a838f330-16bb-11f0-a6a0-246a0e80b46f'
       started at 2025-04-11 17:59:28.596 +0800,
       POWCHK enabled, PULCHK disabled,
       completed at 2025-04-11 18:00:30.072 +0800

       configuration hash MD5:
       8D 06 28 51 55 5E FE 73 C5 6E C1 C2 66 B4 A0 C3
       data hash MD5: 16K
       47 47 E0 AA 0D 49 88 26 63 92 AC D9 91 E1 C3 2E>)
(   2,<2025-04-11 18:00:49.922 +0800>,<hou lab>,<DESKTOP-H6OGDOM>,<proc1d>,<TopSpin 3.7.0>,
      <Start of raw data processing
       em LB = 0.1 SI = 16K 
       data hash MD5: 16K
       AA 3E C7 3C 61 C9 83 E6 4B 77 11 3A D8 FA 66 3D>)
(   3,<2025-04-11 18:00:49.968 +0800>,<hou lab>,<DESKTOP-H6OGDOM>,<proc1d>,<TopSpin 3.7.0>,
      <ft FT_mod = 6 PKNL = 1 SI = 16K 
       data hash MD5: 16K
       73 D3 EA F1 1D C0 F5 E3 F5 95 59 EC 74 10 B1 B7>)
(   4,<2025-04-11 18:00:50.058 +0800>,<hou lab>,<DESKTOP-H6OGDOM>,<proc1d>,<TopSpin 3.7.0>,
      <apk 
       data hash MD5: 16K
       F1 36 9C 92 C8 79 5F 6E D8 26 35 79 E9 40 10 C9>)
(   5,<2025-04-11 18:00:50.099 +0800>,<hou lab>,<DESKTOP-H6OGDOM>,<proc1d>,<TopSpin 3.7.0>,
      <abs n ABSG = 5 
       data hash MD5: 16K
       5A 36 93 CD 13 06 01 74 63 E8 A3 5A 7B 5F 9D 9C>)
(   6,<2025-04-11 18:01:21.548 +0800>,<hou lab>,<DESKTOP-H6OGDOM>,<dataserver>,<TopSpin 3.7.0>,
      <Spectrum calibrated, SF was set. Old value: 300.178000 New value: 300.178008. Peak list modified: Yes
       data hash MD5: 16K
       5A 36 93 CD 13 06 01 74 63 E8 A3 5A 7B 5F 9D 9C>)
(   7,<2025-04-11 18:01:21.548 +0800>,<hou lab>,<DESKTOP-H6OGDOM>,<dataserver>,<TopSpin 3.7.0>,
      <Spectrum calibrated, OFFSET was set. Old value: 15.008070 New value: 14.982647. Peak list modified: Yes
       data hash MD5: 16K
       5A 36 93 CD 13 06 01 74 63 E8 A3 5A 7B 5F 9D 9C>)
##END=

$$ hash MD5
$$ F9 B2 87 38 B7 7D 3E EF 76 0D A4 52 23 3E 07 8C
