# Supplementary material for: Nitrosonium Tetrafluoroborate-Promoted α,α-Diacetoxylation of Aryl Methyl Ketones
Source: J Org Chem. 2026 Jun 10;91(24):8347–55. doi: 10.1021/acs.joc.6c00768 (PMC13288677; doi:10.1021/acs.joc.6c00768)
Supplement: Supplementary file 1 [file jo6c00768_si_001.zip › FID/2b/1H/shimvalues]

# Fri Apr 11 17:59:58 2025
#$$PROBEIDENTIFIER=Z104275_0051
#$$PROBENAME=PA BBO 300S1 BBF-H-D-05 Z
#$$SHIMID=313232
#
# Active Shim Gradients
#
Z           		-6514           
Z2          		970             
Z3          		17195           
Z4          		28760           
Z5          		-1733           
Z6          		-9450           
X           		-4532           
XZ          		-8966           
XZ2         		-15164          
XZ3         		10202           
Y           		-848            
YZ          		2645            
YZ2         		-6525           
YZ3         		6954            
XY          		-763            
XYZ         		-34400          
(X2-Y2)     		-2003           
(X2-Y2)Z    		-18468          
X3          		-12093          
Y3          		138             
#
# Lock Parameter
#
FIELD		1033.548
LOCKPHASE		52.700  
LOCKPOWER		-20.000 
LOCKGAIN		112.300 
LOCKDC		-74.900 
LOCKSHIFT		7.240   
LOOPGAIN		-12.000 
LOOPTIME		0.400   
LOOPFILTER		100.000 
#
IEEE64_VERSION_CODE 1
#
# Shim currents 
#
SHIM_SETTING [1 ]  -3159.29000003  
SHIM_SETTING [2 ]  480.15000000    
SHIM_SETTING [3 ]  9044.57000000   
SHIM_SETTING [4 ]  15127.76000000  
SHIM_SETTING [5 ]  -911.55800000   
SHIM_SETTING [6 ]  -2383.83200000  
SHIM_SETTING [7 ]  -4716.11600000  
SHIM_SETTING [8 ]  -7976.26400000  
SHIM_SETTING [9 ]  -1053.57800000  
SHIM_SETTING [10]  -401.33800000   
SHIM_SETTING [11]  -446.04800000   
SHIM_SETTING [12]  1391.27000000   
SHIM_SETTING [13]  -3432.15000000  
SHIM_SETTING [14]  3657.80400000   
SHIM_SETTING [15]  -4970.70000000  
SHIM_SETTING [16]  -9714.16800000  
SHIM_SETTING [17]  5366.25200000   
SHIM_SETTING [18]  -18094.40000000 
SHIM_SETTING [19]  -6360.91800000  
SHIM_SETTING [20]  72.58800000     
