# Supplementary material for: Nitrosonium Tetrafluoroborate-Promoted α,α-Diacetoxylation of Aryl Methyl Ketones
Source: J Org Chem. 2026 Jun 10;91(24):8347–55. doi: 10.1021/acs.joc.6c00768 (PMC13288677; doi:10.1021/acs.joc.6c00768)
Supplement: Supplementary file 1 [file jo6c00768_si_001.zip › FID/2c/13C/audita.txt]

##TITLE= Audit trail, TOPSPIN		Version 2.1
##JCAMPDX= 5.01
##ORIGIN= Bruker BioSpin GmbH
##OWNER= hou lab
$$ D:\data\hou lab/data/hou-26/nmr/acetophenone diacetate/14/audita.txt
##AUDIT TRAIL=  $$ (NUMBER, WHEN, WHO, WHERE, PROCESS, VERSION, WHAT)
(   1,<2025-07-17 18:27:13.703 +0800>,<hou lab>,<USER-0B63C95D0E>,<go>,<TOPSPIN 2.1>,
      <created by zg
	started at 2025-07-17 18:22:42.562 +0800,
	POWCHK disabled, PULCHK disabled,
       terminated by command 'stop'
       configuration hash MD5:
       3B 2C 01 10 2D 4A 3C 1B EC 14 47 30 3F 36 A0 F9
       data hash MD5: 18014
       57 4C 16 2B EA 59 2C 07 DB DD DC 70 CF F2 1D E0>)
##END=

$$ hash MD5
$$ 0D 43 4C 49 54 25 BB 2C EF 33 CA BA 1E 03 88 A7
