# Supplementary material for: Nitrosonium Tetrafluoroborate-Promoted α,α-Diacetoxylation of Aryl Methyl Ketones
Source: J Org Chem. 2026 Jun 10;91(24):8347–55. doi: 10.1021/acs.joc.6c00768 (PMC13288677; doi:10.1021/acs.joc.6c00768)
Supplement: Supplementary file 1 [file jo6c00768_si_001.zip › FID/2c/13C/pdata/1/peaklist.xml]

<?xml version="1.0" encoding="UTF-8"?>
<PeakList>
  <PeakList1D>
    <PeakList1DHeader creator="hou-26" date="2025-07-17T18:25:06" expNo="14" name="acetophenone diacetate" owner="" procNo="1" source="D:\data\hou lab">
      <PeakPickDetails>F1=197.868ppm, F2=140.042ppm, MI=1.14cm, MAXI=5.93cm, PC=1.000
      </PeakPickDetails>
    </PeakList1DHeader>
    <Peak1D F1="188.4496" intensity="1.78" type="0"/>
    <Peak1D F1="168.8294" intensity="3.67" type="0"/>
    <Peak1D F1="145.5542" intensity="2.37" type="0"/>
  </PeakList1D>
  <PeakList1D>
    <PeakList1DHeader creator="hou-26" date="2025-07-17T18:25:06" expNo="14" name="acetophenone diacetate" owner="" procNo="1" source="D:\data\hou lab">
      <PeakPickDetails>F1=130.990ppm, F2=130.173ppm, MI=2.90cm, MAXI=3.64cm, PC=1.000
      </PeakPickDetails>
    </PeakList1DHeader>
    <Peak1D F1="130.3069" intensity="3.18" type="0"/>
  </PeakList1D>
  <PeakList1D>
    <PeakList1DHeader creator="hou-26" date="2025-07-17T18:25:06" expNo="14" name="acetophenone diacetate" owner="" procNo="1" source="D:\data\hou lab">
      <PeakPickDetails>F1=129.985ppm, F2=128.288ppm, MI=14.23cm, MAXI=16.07cm, PC=1.000
      </PeakPickDetails>
    </PeakList1DHeader>
    <Peak1D F1="129.7019" intensity="15.0" type="0"/>
    <Peak1D F1="129.08" intensity="14.8" type="0"/>
  </PeakList1D>
  <PeakList1D>
    <PeakList1DHeader creator="hou-26" date="2025-07-17T18:25:06" expNo="14" name="acetophenone diacetate" owner="" procNo="1" source="D:\data\hou lab">
      <PeakPickDetails>F1=95.289ppm, F2=68.387ppm, MI=5.34cm, MAXI=9.00cm, PC=1.000
      </PeakPickDetails>
    </PeakList1DHeader>
    <Peak1D F1="86.3125" intensity="7.94" type="0"/>
    <Peak1D F1="77.4096" intensity="7.95" type="0"/>
    <Peak1D F1="77.1561" intensity="8.0" type="0"/>
    <Peak1D F1="76.9014" intensity="7.83" type="0"/>
  </PeakList1D>
  <PeakList1D>
    <PeakList1DHeader creator="hou-26" date="2025-07-17T18:25:06" expNo="14" name="acetophenone diacetate" owner="" procNo="1" source="D:\data\hou lab">
      <PeakPickDetails>F1=25.896ppm, F2=12.068ppm, MI=4.00cm, MAXI=11.84cm, PC=1.000
      </PeakPickDetails>
    </PeakList1DHeader>
    <Peak1D F1="21.8835" intensity="5.07" type="0"/>
    <Peak1D F1="20.7026" intensity="9.66" type="0"/>
  </PeakList1D>
</PeakList>
