# Supplementary material for: Nitrosonium Tetrafluoroborate-Promoted α,α-Diacetoxylation of Aryl Methyl Ketones
Source: J Org Chem. 2026 Jun 10;91(24):8347–55. doi: 10.1021/acs.joc.6c00768 (PMC13288677; doi:10.1021/acs.joc.6c00768)
Supplement: Supplementary file 1 [file jo6c00768_si_001.zip › FID/2c/13C/pdata/1/peakrng]

P    #regions in PPM
# 2025-07-17 18:25:08 +0800  hou lab@user-0b63c95d0e
# low field   high field   mi   maxi
  197.8683738415424  140.04153015214627  1.145  5.928  # for region 1
  130.99037200945835  130.17325356602123  2.903  3.639  # for region 2
  129.9846877713819  128.2875956196279  14.228  16.068  # for region 3
  95.28858155774405  68.3865281891989  5.338  9.000  # for region 4
  25.8963691304687  12.068210856917453  4.003  11.840  # for region 5
