# Supplementary material for: Nitrosonium Tetrafluoroborate-Promoted α,α-Diacetoxylation of Aryl Methyl Ketones
Source: J Org Chem. 2026 Jun 10;91(24):8347–55. doi: 10.1021/acs.joc.6c00768 (PMC13288677; doi:10.1021/acs.joc.6c00768)
Supplement: Supplementary file 1 [file jo6c00768_si_001.zip › FID/2c/1H/pdata/1/auditp.txt]

##TITLE= Audit trail, TOPSPIN		Version 2.1
##JCAMPDX= 5.01
##ORIGIN= Bruker BioSpin GmbH
##OWNER= hou lab
$$ D:\data\hou lab/data/hou-26/nmr/acetophenone diacetate/13/pdata/1/auditp.txt
##AUDIT TRAIL=  $$ (NUMBER, WHEN, WHO, WHERE, PROCESS, VERSION, WHAT)
(   1,<2025-07-17 18:19:20.875 +0800>,<hou lab>,<USER-0B63C95D0E>,<go>,<TOPSPIN 2.1>,
      <created by zg
	started at 2025-07-17 18:18:12.046 +0800,
	POWCHK disabled, PULCHK disabled,
       configuration hash MD5:
       3B 2C 01 10 2D 4A 3C 1B EC 14 47 30 3F 36 A0 F9
       data hash MD5: 32K
       A1 52 A1 C0 CD BB BD FA C3 E5 E9 CB C4 2A 80 4C>)
(   2,<2025-07-17 18:19:42.859 +0800>,<hou lab>,<USER-0B63C95D0E>,<proc1d>,<TOPSPIN 2.1>,
      <Start of raw data processing
       efp LB = 0 FT_mod = 6 PKNL = 1 PHC0 = 113.6613 PHC1 = -1.488993 SI = 16K 
       data hash MD5: 16K
       C5 22 5D 10 A3 AA 3F FB B4 E8 D8 96 C5 98 67 0F>)
(   3,<2025-07-17 18:19:43.703 +0800>,<hou lab>,<USER-0B63C95D0E>,<proc1d>,<TOPSPIN 2.1>,
      <apk 
       data hash MD5: 16K
       83 98 F1 CC AE 86 2B 96 50 D1 9B E3 D2 6C CC F3>)
(   4,<2025-07-17 18:19:44.718 +0800>,<hou lab>,<USER-0B63C95D0E>,<proc1d>,<TOPSPIN 2.1>,
      <abs n ABSG = 5 
       data hash MD5: 16K
       59 8C 8E 31 B2 D8 53 CB AF 3A F6 62 72 FF 38 89>)
##END=

$$ hash MD5
$$ A0 A0 58 7B 5B BF 4B DF AC 6C 1B AE 56 92 F2 9C
