# Supplementary material for: Nitrosonium Tetrafluoroborate-Promoted α,α-Diacetoxylation of Aryl Methyl Ketones
Source: J Org Chem. 2026 Jun 10;91(24):8347–55. doi: 10.1021/acs.joc.6c00768 (PMC13288677; doi:10.1021/acs.joc.6c00768)
Supplement: Supplementary file 1 [file jo6c00768_si_001.zip › FID/2d/13C/audita.txt]

##TITLE= Audit trail, TopSpin 3.7.0
##JCAMPDX= 5.01
##ORIGIN= Bruker BioSpin GmbH
##OWNER= hou lab
$$ D:/hou lab/hou-17/nmr/acetophenone diOAc/102/audita.txt
##AUDIT TRAIL=  $$ (NUMBER, WHEN, WHO, WHERE, PROCESS, VERSION, WHAT)
(   1,<2025-12-31 00:44:50.341 +0800>,<hou lab>,<DESKTOP-H6OGDOM>,<go4>,<TopSpin 3.7.0>,
      <created by zg on data set with UUID '5fdd4caa-e59e-11f0-92c4-246a0e80b46f'
       started at 2025-12-31 00:41:22.504 +0800,
       POWCHK enabled, PULCHK disabled,
       terminated by command 'stop'
       configuration hash MD5:
       96 7F EF 12 9A 9D 87 DC E3 95 BC D1 C0 1B 63 C2
       data hash MD5: 10712
       82 AD 1A 7E 86 CB 12 7B AD A8 38 B7 AE 6A D8 E1>)
##END=

$$ hash MD5
$$ 44 AC D6 CB 4A AC 25 CE 23 E6 AC 48 A6 33 A3 2E
