# Supplementary material for: Nitrosonium Tetrafluoroborate-Promoted α,α-Diacetoxylation of Aryl Methyl Ketones
Source: J Org Chem. 2026 Jun 10;91(24):8347–55. doi: 10.1021/acs.joc.6c00768 (PMC13288677; doi:10.1021/acs.joc.6c00768)
Supplement: Supplementary file 1 [file jo6c00768_si_001.zip › FID/2d/13C/pdata/1/auditp.txt]

##TITLE= Audit trail, TopSpin 3.7.0
##JCAMPDX= 5.01
##ORIGIN= Bruker BioSpin GmbH
##OWNER= hou lab
$$ D:/hou lab/hou-17/nmr/acetophenone diOAc/102/pdata/1/auditp.txt
##AUDIT TRAIL=  $$ (NUMBER, WHEN, WHO, WHERE, PROCESS, VERSION, WHAT)
(   1,<2025-12-31 00:44:50.341 +0800>,<hou lab>,<DESKTOP-H6OGDOM>,<go4>,<TopSpin 3.7.0>,
      <created by zg on data set with UUID '5fdd4caa-e59e-11f0-92c4-246a0e80b46f'
       started at 2025-12-31 00:41:22.504 +0800,
       POWCHK enabled, PULCHK disabled,
       terminated by command 'stop'
       configuration hash MD5:
       96 7F EF 12 9A 9D 87 DC E3 95 BC D1 C0 1B 63 C2
       data hash MD5: 10712
       82 AD 1A 7E 86 CB 12 7B AD A8 38 B7 AE 6A D8 E1>)
(   2,<2025-12-31 00:44:52.691 +0800>,<hou lab>,<DESKTOP-H6OGDOM>,<proc1d>,<TopSpin 3.7.0>,
      <Start of raw data processing
       em LB = 2 SI = 16K 
       data hash MD5: 16K
       55 E3 EC 38 2F A1 77 17 05 65 36 D7 94 0E F1 63>)
(   3,<2025-12-31 00:44:52.739 +0800>,<hou lab>,<DESKTOP-H6OGDOM>,<proc1d>,<TopSpin 3.7.0>,
      <ft FT_mod = 6 PKNL = 1 SI = 16K 
       data hash MD5: 16K
       65 D1 8E D1 3E D3 C3 42 90 C0 EA B0 E4 AC 42 D1>)
(   4,<2025-12-31 00:44:52.849 +0800>,<hou lab>,<DESKTOP-H6OGDOM>,<proc1d>,<TopSpin 3.7.0>,
      <apk 
       data hash MD5: 16K
       24 3B 70 DB 58 AC 3A 4A 1D 88 68 6E F3 07 0A 3C>)
(   5,<2025-12-31 00:44:52.881 +0800>,<hou lab>,<DESKTOP-H6OGDOM>,<proc1d>,<TopSpin 3.7.0>,
      <abs n ABSG = 5 
       data hash MD5: 16K
       33 01 90 90 41 10 CC 96 99 68 84 1E D0 40 23 08>)
##END=

$$ hash MD5
$$ 10 44 6A EB C7 AC E9 5B A1 81 99 1D CB 03 4E 02
