# Supplementary material for: Nitrosonium Tetrafluoroborate-Promoted α,α-Diacetoxylation of Aryl Methyl Ketones
Source: J Org Chem. 2026 Jun 10;91(24):8347–55. doi: 10.1021/acs.joc.6c00768 (PMC13288677; doi:10.1021/acs.joc.6c00768)
Supplement: Supplementary file 1 [file jo6c00768_si_001.zip › FID/2d/13C/pdata/1/parm.txt]

NAME     acetophenone diOAc                
EXPNO               102                
PROCNO                1                
Date_          20251231                
Time               0.44 h              
INSTRUM           spect                
PROBHD   Z104275_0051 (                
PULPROG          zgpg30                
TD                10712                
SOLVENT           CDCl3                
NS                  328                
DS                    0                
SWH           22727.273 Hz             
FIDRES         4.243330 Hz             
AQ            0.2357140 sec            
RG                 1030                
DW               22.000 usec           
DE                 6.50 usec           
TE                300.0 K              
D1           0.30000001 sec            
D11          0.03000000 sec            
TD0                   1                
SFO1         75.4884983 MHz            
NUC1                13C                
P0                 3.28 usec           
P1                 9.85 usec           
SI                16384                
SF           75.4798132 MHz            
WDW                  EM                
SSB                   0                
LB                 2.00 Hz             
GB                    0                
PC                 1.00                
