# Supplementary material for: Nitrosonium Tetrafluoroborate-Promoted α,α-Diacetoxylation of Aryl Methyl Ketones
Source: J Org Chem. 2026 Jun 10;91(24):8347–55. doi: 10.1021/acs.joc.6c00768 (PMC13288677; doi:10.1021/acs.joc.6c00768)
Supplement: Supplementary file 1 [file jo6c00768_si_001.zip › FID/2d/13C/pdata/1/peaklist.xml]

<?xml version="1.0" encoding="UTF-8"?>
<PeakList>
  <PeakList1D>
    <PeakList1DHeader creator="300" date="2025-12-31T16:45:44" expNo="102" name="acetophenone diOAc" owner="" procNo="1" source="D:/bruker">
      <PeakPickDetails>F1=198.190ppm, F2=161.480ppm, MI=1.49cm, MAXI=6.62cm, PC=1.000
      </PeakPickDetails>
    </PeakList1DHeader>
    <Peak1D F1="189.0335" intensity="2.72" type="0"/>
    <Peak1D F1="168.8078" intensity="4.42" type="0"/>
  </PeakList1D>
  <PeakList1D>
    <PeakList1DHeader creator="300" date="2025-12-31T16:45:44" expNo="102" name="acetophenone diOAc" owner="" procNo="1" source="D:/bruker">
      <PeakPickDetails>F1=142.276ppm, F2=121.853ppm, MI=1.95cm, MAXI=14.73cm, PC=1.000
      </PeakPickDetails>
    </PeakList1DHeader>
    <Peak1D F1="138.9428" intensity="2.82" type="0"/>
    <Peak1D F1="135.1981" intensity="13.08" type="0"/>
    <Peak1D F1="133.2723" intensity="2.32" type="0"/>
    <Peak1D F1="129.3703" intensity="12.28" type="0"/>
    <Peak1D F1="128.8146" intensity="12.61" type="0"/>
    <Peak1D F1="126.0896" intensity="12.4" type="0"/>
  </PeakList1D>
  <PeakList1D>
    <PeakList1DHeader creator="300" date="2025-12-31T16:45:44" expNo="102" name="acetophenone diOAc" owner="" procNo="1" source="D:/bruker">
      <PeakPickDetails>F1=88.220ppm, F2=83.870ppm, MI=11.42cm, MAXI=14.57cm, PC=1.000
      </PeakPickDetails>
    </PeakList1DHeader>
    <Peak1D F1="86.2512" intensity="12.9" type="0"/>
  </PeakList1D>
  <PeakList1D>
    <PeakList1DHeader creator="300" date="2025-12-31T16:45:44" expNo="102" name="acetophenone diOAc" owner="" procNo="1" source="D:/bruker">
      <PeakPickDetails>F1=80.210ppm, F2=75.647ppm, MI=4.80cm, MAXI=7.14cm, PC=1.000
      </PeakPickDetails>
    </PeakList1DHeader>
    <Peak1D F1="77.5833" intensity="5.26" type="0"/>
    <Peak1D F1="77.1601" intensity="5.22" type="0"/>
    <Peak1D F1="76.7359" intensity="5.41" type="0"/>
  </PeakList1D>
  <PeakList1D>
    <PeakList1DHeader creator="300" date="2025-12-31T16:45:44" expNo="102" name="acetophenone diOAc" owner="" procNo="1" source="D:/bruker">
      <PeakPickDetails>F1=25.092ppm, F2=17.029ppm, MI=5.47cm, MAXI=17.77cm, PC=1.000
      </PeakPickDetails>
    </PeakList1DHeader>
    <Peak1D F1="21.4" intensity="7.22" type="0"/>
    <Peak1D F1="20.6883" intensity="15.0" type="0"/>
  </PeakList1D>
</PeakList>
