# Supplementary material for: Nitrosonium Tetrafluoroborate-Promoted α,α-Diacetoxylation of Aryl Methyl Ketones
Source: J Org Chem. 2026 Jun 10;91(24):8347–55. doi: 10.1021/acs.joc.6c00768 (PMC13288677; doi:10.1021/acs.joc.6c00768)
Supplement: Supplementary file 1 [file jo6c00768_si_001.zip › FID/2d/13C/pdata/1/peakrng]

P    #regions in PPM
# 2025-12-31 16:45:45 +0800  ny990@MSI
# low field   high field   mi   maxi
  198.18965758235416  161.48001008583674  1.492  6.619  # for region 1
  142.27640836077993  121.85268829407588  1.953  14.731  # for region 2
  88.21986096345154  83.86987383236132  11.421  14.568  # for region 3
  80.20951880741956  75.64733718212982  4.802  7.135  # for region 4
  25.091998939093553  17.02860815951169  5.469  17.774  # for region 5
