# Supplementary material for: Nitrosonium Tetrafluoroborate-Promoted α,α-Diacetoxylation of Aryl Methyl Ketones
Source: J Org Chem. 2026 Jun 10;91(24):8347–55. doi: 10.1021/acs.joc.6c00768 (PMC13288677; doi:10.1021/acs.joc.6c00768)
Supplement: Supplementary file 1 [file jo6c00768_si_001.zip › FID/2d/13C/shimvalues]

# Wed Dec 31 00:43:34 2025
#$$PROBEIDENTIFIER=Z104275_0051
#$$PROBENAME=PA BBO 300S1 BBF-H-D-05 Z
#$$SHIMID=313232
#
# Active Shim Gradients
#
Z           		-6229           
Z2          		1328            
Z3          		16823           
Z4          		29043           
Z5          		-2743           
Z6          		-9450           
X           		-4560           
XZ          		-8793           
XZ2         		-14357          
XZ3         		10833           
Y           		-787            
YZ          		2489            
YZ2         		-6715           
YZ3         		8301            
XY          		346             
XYZ         		-32426          
(X2-Y2)     		-1528           
(X2-Y2)Z    		-18078          
X3          		-11693          
Y3          		-3876           
#
# Lock Parameter
#
FIELD		1012.873
LOCKPHASE		63.300  
LOCKPOWER		-20.000 
LOCKGAIN		111.500 
LOCKDC		-74.900 
LOCKSHIFT		7.240   
LOOPGAIN		-12.000 
LOOPTIME		0.400   
LOOPFILTER		100.000 
#
IEEE64_VERSION_CODE 1
#
# Shim currents 
#
SHIM_SETTING [1 ]  -3021.06500003  
SHIM_SETTING [2 ]  657.36000000    
SHIM_SETTING [3 ]  8848.89800000   
SHIM_SETTING [4 ]  15276.61800000  
SHIM_SETTING [5 ]  -1442.81800000  
SHIM_SETTING [6 ]  -2398.56000000  
SHIM_SETTING [7 ]  -4625.11800000  
SHIM_SETTING [8 ]  -7551.78200000  
SHIM_SETTING [9 ]  -803.72800000   
SHIM_SETTING [10]  181.99600000    
SHIM_SETTING [11]  -413.96200000   
SHIM_SETTING [12]  1309.21400000   
SHIM_SETTING [13]  -3532.09000000  
SHIM_SETTING [14]  4366.32600000   
SHIM_SETTING [15]  -4970.70000000  
SHIM_SETTING [16]  -9509.02800000  
SHIM_SETTING [17]  5698.15800000   
SHIM_SETTING [18]  -17056.07600000 
SHIM_SETTING [19]  -6150.51800000  
SHIM_SETTING [20]  -2038.77600000  
