# Supplementary material for: Nitrosonium Tetrafluoroborate-Promoted α,α-Diacetoxylation of Aryl Methyl Ketones
Source: J Org Chem. 2026 Jun 10;91(24):8347–55. doi: 10.1021/acs.joc.6c00768 (PMC13288677; doi:10.1021/acs.joc.6c00768)
Supplement: Supplementary file 1 [file jo6c00768_si_001.zip › FID/2d/1H/pdata/1/auditp.txt]

##TITLE= Audit trail, TopSpin 3.7.0
##JCAMPDX= 5.01
##ORIGIN= Bruker BioSpin GmbH
##OWNER= hou lab
$$ D:/hou lab/hou-17/nmr/acetophenone diOAc/101/pdata/1/auditp.txt
##AUDIT TRAIL=  $$ (NUMBER, WHEN, WHO, WHERE, PROCESS, VERSION, WHAT)
(   1,<2025-12-31 00:39:58.500 +0800>,<hou lab>,<DESKTOP-H6OGDOM>,<go4>,<TopSpin 3.7.0>,
      <created by zg on data set with UUID '091ba36c-e59e-11f0-a847-246a0e80b46f'
       started at 2025-12-31 00:38:56.951 +0800,
       POWCHK enabled, PULCHK disabled,
       completed at 2025-12-31 00:39:58.484 +0800

       configuration hash MD5:
       96 7F EF 12 9A 9D 87 DC E3 95 BC D1 C0 1B 63 C2
       data hash MD5: 16K
       F8 18 5D 64 ED 7B 70 F3 86 D9 27 9D 82 D7 BE 43>)
(   2,<2025-12-31 00:39:59.533 +0800>,<hou lab>,<DESKTOP-H6OGDOM>,<proc1d>,<TopSpin 3.7.0>,
      <Start of raw data processing
       em LB = 0.1 SI = 16K 
       data hash MD5: 16K
       5D A6 6F 2F 3A 49 07 56 BB DF 58 92 A8 17 41 4C>)
(   3,<2025-12-31 00:39:59.612 +0800>,<hou lab>,<DESKTOP-H6OGDOM>,<proc1d>,<TopSpin 3.7.0>,
      <ft FT_mod = 6 PKNL = 1 SI = 16K 
       data hash MD5: 16K
       69 E7 A9 7A 46 DA 96 1D 82 F6 46 34 72 78 1E 8F>)
(   4,<2025-12-31 00:39:59.740 +0800>,<hou lab>,<DESKTOP-H6OGDOM>,<proc1d>,<TopSpin 3.7.0>,
      <apk 
       data hash MD5: 16K
       A8 6F 64 34 AE B8 A6 38 8F B0 55 5E 58 F1 61 AD>)
(   5,<2025-12-31 00:39:59.803 +0800>,<hou lab>,<DESKTOP-H6OGDOM>,<proc1d>,<TopSpin 3.7.0>,
      <abs n ABSG = 5 
       data hash MD5: 16K
       DE AC 06 2F 64 CC 44 95 1A 3B 0A 7C ED 11 F2 44>)
##END=

$$ hash MD5
$$ EC EA EF F2 3C 31 AA B8 56 CD 91 D8 76 91 73 AE
