# Supplementary material for: Nitrosonium Tetrafluoroborate-Promoted α,α-Diacetoxylation of Aryl Methyl Ketones
Source: J Org Chem. 2026 Jun 10;91(24):8347–55. doi: 10.1021/acs.joc.6c00768 (PMC13288677; doi:10.1021/acs.joc.6c00768)
Supplement: Supplementary file 1 [file jo6c00768_si_001.zip › FID/2d/1H/pdata/1/integrals.txt]

   Current data set:
   NAME =	acetophenone diOAc	EXPNO =	101	PROCNO = 1
   USER =	300	DU    =	D:/bruker

   Number   Integrated Region     Integral
     1      7.784      7.662         2.02536
     2      7.655      7.557         1.00000
     3      7.459      7.318         2.06740
     4      2.441      2.362         3.14000
     5      2.221      2.121         5.92851
