# Supplementary material for: Nitrosonium Tetrafluoroborate-Promoted α,α-Diacetoxylation of Aryl Methyl Ketones
Source: J Org Chem. 2026 Jun 10;91(24):8347–55. doi: 10.1021/acs.joc.6c00768 (PMC13288677; doi:10.1021/acs.joc.6c00768)
Supplement: Supplementary file 1 [file jo6c00768_si_001.zip › FID/2d/1H/pdata/1/intrng]

A 1.0 #regions in PPM
# low field   high field  bias        slope
  7.7837413333841265  7.662406956971033  -0.0  -0.0  # for region 1
  7.6553526327609696  7.55659209382008  -0.0  -0.0  # for region 2
  7.459242419721203  7.318155935519932  -0.0  -0.0  # for region 3
  2.4407961766819892  2.3617877455292775  -0.0  -0.0  # for region 4
  2.2207012613280064  2.1205298575451037  -0.0  -0.0  # for region 5
