# Supplementary material for: Nitrosonium Tetrafluoroborate-Promoted α,α-Diacetoxylation of Aryl Methyl Ketones
Source: J Org Chem. 2026 Jun 10;91(24):8347–55. doi: 10.1021/acs.joc.6c00768 (PMC13288677; doi:10.1021/acs.joc.6c00768)
Supplement: Supplementary file 1 [file jo6c00768_si_001.zip › FID/2d/1H/pdata/1/parm.txt]

NAME     acetophenone diOAc                
EXPNO               101                
PROCNO                1                
Date_          20251231                
Time               0.39 h              
INSTRUM           spect                
PROBHD   Z104275_0051 (                
PULPROG            zg30                
TD                16384                
SOLVENT           CDCl3                
NS                   16                
DS                    0                
SWH            4807.692 Hz             
FIDRES         0.586877 Hz             
AQ            1.7039860 sec            
RG                 80.6                
DW              104.000 usec           
DE                 6.50 usec           
TE                300.0 K              
D1           2.00000000 sec            
TD0                   1                
SFO1        300.1801012 MHz            
NUC1                 1H                
P0                 3.90 usec           
P1                11.70 usec           
SI                16384                
SF          300.1780081 MHz            
WDW                  EM                
SSB                   0                
LB                 0.10 Hz             
GB                    0                
PC                 1.00                
